# Supplementary material for: Plants interfere with non-self recognition of a phytopathogenic fungus via proline accumulation to facilitate mycovirus transmission
Source: Nat Commun. 2024 Jun 4;15:4748. doi: 10.1038/s41467-024-49110-6 (PMC11150657; doi:10.1038/s41467-024-49110-6)
Supplement: Supplementary file 4 — Source Data [file 41467_2024_49110_MOESM4_ESM.zip › Source Data file.xlsx]

## Sheet: Fig 1C
EP-1PN	A367	EP-1PN vs EP-1PN_A367	1980hyg	EP-1PN vs 1980hyg	SG9	EP-1PN vs SG9	lesion diameter/cm
1.2	3.26	2.2	4.3	2.4	4.3	3.4
1.3	3.36	1.4	4	3.1	3.8	2.6
1.1	3.41	2.5	3.9	2.1	3.9	3.2
1.5	3.46	3.9	4.7	3.7	5.1	3
1.2	3.51	2.4	4.5	2.9	4	2.2
1	3.51	2.1	4.4	2.2	3.7	1.8
1.1	3.5	2.4	5.1	3.1	4.5	4.5
1.9	3.6	3.1	4.1	3.4	4.3	3.4
1.8	3.6	2.8	4.5	3.1	4.6	3.6
1.4	3.65	1.5	4.3	4.2	4.2	1.9
1.7	3.65	3.8	4.6	2.8	3.9	1.9
0.8	3.65	1.8	3	2.1	4.5	4
0.7	3.65	1.9	3.3	2.3	3.8	2.2
1.3	3.7	2	3.9	3.4	3.7	3.2
1.1	3.7	1.5	3.2	3.1	3.9	2
1	3.7	1.7	3.8	2	3.5	2.4
1.2	3.75	1.4	3.5	2	3.7	2.6
1.6	3.76	1.4	3.3	1.8	3.6	2.5
1.6	3.75	1.8	3.6	2.1	3.4	2
1.8	3.75	1.5	3.7	2.5	3.6	2.1
0.8	3.8	1.6	4	2.2	4	2.8
1	3.8	1.8	3.2	1.8	3.9	2.4
1.3	3.85	1.7	3.7	2.1	2.7	3
1.75	3.85	0.9	3.8	1.8	3.7	1.9
0.4	3.85	1.1	3.9	1.9	3.6	2.2
0.7	3.9	1	3.4	2	2.4	2.5
1.1	3.9	1.2	3.5	3.2	3.7	2.6
1.2	3.9	2.7	2.9	1.5	3.9	2.4
0.8	3.9	2	3.45	2.2	5.2	2.5
0.9	3.9	1.85	3.6	1.74	4.3	2.8
0.6	3.9	1.7	3.9	2.1	4.4	3.1
0.7	3.95	2.1	3	3.1	4.5	3.2
0.8	4	1.5	3.4	3	3.9	2
0.5	4.03	1.6	3.5	2.7	3.7	1.5
1.3	4	1.4	3.2	3.2	4.3	2.2
1.1	4	1.5	3.1	2.8	3.8	1.9
1	4.05	1.3	3	2.9	4.4	2
1	4	1.4	3.8	3	4.5	2.1
1	4	1.5	3.7	2.2	4.2	2.3
1.3	4	1.6	3	2.5	4.6	3.5
1.1	3.95	1.5	3.1	2.7	4.3	2.4
1.1	4	1.4	2.5	2.5	4.9	3.6
1.14	4	1	3.9	3	4.4	2.8
0.8	4.05	1.1	3.1	2.1	4.5	3.8
1.3	4.1	1.4	3.4	2.9	4	2.1
1.1	4.1	1.5	3.2	2.1	4.2	2
0.7	4.15	1.6	3.8	2.8	5	1.9
0.9	4.15	1.7	3.05	3.6	3.8	1.8
1.2	4.15	1.6	3.15	3.4	4	3.6
1.5	4.2	1.5	3.9	3.3	4.7	3.8
1	4.25	1.7	3	3.2	4.4	3.7
0.7	4.25	1.8	3	3	4	2.6
0.9	4.25	1.4	3.9	2.1	4.2	2.7
1	4.3	1.6	3.2	2.7	4.6	2.7
1	4.3	1.7	3.8	3	3.6	2.8
1.8	4.4	1.75	3.6	1.9	4.2	2.6
1.4	4.4	1.8	3.7	2	4.3	2.7
1.7	4.4	1.3	3.7	3.9	4	2.6
1.7	4.45	1.55	3.9	3.8	4.4	2.7
1.1	4.5	1	4.1	3.2	3.6	2.5
1.2	4.6	2.5	4	2.2	3.3	2.9
1.3	4.65	2.8	3.8	2	4	2.35
1.1	4.7	2.4	3.9	3	4.1	2.3
1	4.75	2.1	3.6	2.9	3.9	2.9
1.1	4.75	1.9	3.6	2.5	3.8	2.9
1.1	4.8	1.65	3.2	3.5	3.7	1.6
0.8	4.8	1.85	3.4	2.7	3.6	2.9
0.9	5	1.85	3.6	3.2	4.5	3.4
1.3	4.4	1.6	3.5	2.4	4.4	2.3
1.4	4.15	1.7	3.5	2	4.1	2.3
1.4	4.15	1.8	3.1	2.4	3.9	2.6
0.9	4	2.3	3.2	2.5	3.8	2.6
1.2	4	1.65	3.3	2.7	3.7	2.8
1.3	3.65	1.8	3.7	1.95	3.6	2.9

## Sheet: Fig 1E
%	PDA			Planta			killed plant
SsDRV	20	30	23.8	80	81	75	15	20	24
SsRVL	5.2	5	8.3	20	30	23.8	5	6	8.3

## Sheet: Fig 2C
		Relative expression level
		sscle_07g056270				sscle_05g042960				sscle_11g084840				sscle_03g023580				sscle_06g053750			sscle_16g109000
		1980	1980vs	1980plant		1980	1980vs	1980plant		1980	1980vs	1980plant		1980	1980vs	1980plant		1980	1980vs	1980plant		1980	1980vs	1980plant
Experimental replication 1	Technical replication 1	0.997523	4.40249	0.873935		0.992161	2.23262	0.741003		0.996514	4.10211	0.728626		0.982734	0.362281	2.20511		1.0367	2.83293	0.502749		1.01407	7.21943	1.12917
	Technical replication 2	1.04897	4.23328	0.875315		1.04314	2.10945	0.752822		1.05589	4.08771	0.848442		1.02532	0.338677	2.03507		0.992538	2.74474	0.496911		1.03076	7.04185	1.12057
	Technical replication 3	0.955687	3.95367	0.983918		0.966222	2.02045	0.756139		0.950381	3.76466	0.833009		0.992439	0.322651	2.04224		0.971856	2.66929	0.513028		0.9567	6.88011	1.17847
	Technical replication 4	1.01465	3.46251	0.85077		1.00919	1.75593	0.721362		1.01362	3.22626	0.709313		0.999604	0.284929	2.14666		1.05449	2.22806	0.489423		1.03148	5.67799	1.09924
	Technical replication 5	1.01386	3.2031	0.865135		1.00822	1.59611	0.744067		1.02055	3.09295	0.838574		0.991007	0.256259	2.0114		0.95932	2.0768	0.491132		0.996258	5.3282	1.10753
	Technical replication 6	0.972092	3.10951	0.957838		0.982808	1.58906	0.736096		0.966695	2.96086	0.810929		1.00947	0.253761	1.9881		0.988539	2.09936	0.49943		0.973122	5.41112	1.14723
Experimental replication 2	Technical replication 1	0.979083	5.63322	2.04703		1.01584	2.68726	2.50817		0.958924	3.84913	2.09627		0.976367	0.654622	1.32071		1.04985	2.04733	0.254794		1.00662	10.8123	4.39548
	Technical replication 2	1.05713	6.08193	2.05206		1.07811	2.79588	2.4708		1.04528	3.87398	2.07889		1.04964	0.6619	1.2145		1.00074	2.04018	0.241836		1.04607	11.701	4.21397
	Technical replication 3	0.966165	4.89722	2.25658		0.913086	2.54684	2.82277		0.997659	3.61097	1.92052		0.975768	0.612187	1.27586		0.951819	1.92907	0.260004		0.949669	10.7543	4.5821
	Technical replication 4	1.00817	3.4068	1.41361		1.04602	1.62517	1.73206		0.987411	2.32783	1.44762		1.00537	0.284929	2.14666		1.08104	0.395895	0.91204		1.03652	6.53896	3.03538
	Technical replication 5	0.997016	3.55884	1.38615		1.0168	1.63601	1.66901		0.985839	2.26686	1.40428		0.98995	0.256259	2.0114		0.943826	0.38731	0.82039		0.986585	6.84686	2.84652
	Technical replication 6	0.994867	2.96168	1.55832		0.940212	1.54025	1.94932		1.0273	2.1838	1.32625		1.00475	0.253761	1.9881		0.980095	0.370231	0.881064		0.977881	6.50385	3.16425
Experimental replication 3	Technical replication 1	0.990655	4.78356	1.99408		0.969684	2.22896	1.15954		0.993417	4.55992	2.02638		0.988306	0.356893	1.47837		0.915219	3.47814	2.24142		0.962083	7.52808	2.07379
	Technical replication 2	1.02587	3.64162	2.10164		1.03415	2.30328	2.82692		1.01986	4.12254	2.04879		1.00736	0.353328	1.0508		1.04608	3.40615	2.08212		1.02317	7.63433	1.81729
	Technical replication 3	0.983976	4.02796	2.3382		0.997211	2.27127	3.3089		0.987026	3.99938	2.47257		1.00444	0.319688	1.51423		1.0445	3.2693	2.23855		1.01588	7.30264	2.11476
	Technical replication 4	1.00037	3.50719	1.32756		0.979196	1.63422	2.10347		1.00316	3.34323	1.34907		0.924197	0.261665	0.984228		0.924197	2.55009	1.49223		0.513315	5.51941	1.38062
	Technical replication 5	1.00604	2.79226	1.47921		1.01415	1.76607	1.98969		1.00014	3.16101	1.44201		1.02586	0.270918	0.739592		1.02586	2.61171	1.46548		0.492035	5.85371	1.27908
	Technical replication 6	0.993628	2.9532	1.55666		1.00699	1.66524	2.2029		0.996707	2.93225	1.64611		1.05475	0.234388	1.0081		1.05475	2.39698	1.49031		0.494528	5.35412	1.4079

## Sheet: Fig 3A
proline ug / g FW
CK	plant_A367	plant_EP-1PN	A367	EP-1pN
13.9084	114.193	41.0526	16.455	21.42
4.01554	141.443	15.5657	13.5929	19.7263
3.99993	122.41	24.7415	14.4882	15.6111
10.2911	127.674	15.1324	11.6108	13.0296
7.06979	143.918	29.8872	19.367	10.0519
3.11072	137.081	62.9896	8.40775	15.1187
10.6278	82.7981	17.9825	20.172	9.78164
16.2822	108.436	34.2643	31.7912	16.4674
25.5286	104.419	28.7258	30.4542	15.0919
27.2121	155.448	14.5935	30.3183	10.2456
18.9781	205.797	15.4324	19.044	11.2246
18.0584	84.8111	11.2812	20.2245	9.93201
4.87192	113.906	40.3756	10.9384	11.4976
5.80755	168.11	56.4229	9.7063	10.1941
3.63349	84.1108	10.0009	16.8818	9.99352

## Sheet: Fig 3B
proline ug / g FW
	Mock												Treated
col_0	45.2363	43.9329	26.0498	33.9784	41.7634	40.6161	33.8861	34.2863	36.0265	39.6413			203.637	218.353	131.143	127.504	159.738	164.215	144.731	227.512	154.101	214.964	126.331	139.58
P5CS2-1	23.2606	20.1324	25.168	17.9299	21.4757	21.276	43.913	29.712	32.2525	33.7977	29.8028		35.9968	18.2576	49.4633	37.2426	24.0112	27.1847	13.0201	47.6947	46.2876	29.3778	54.3813	51.5664

## Sheet: Fig 3D
lesion diameter/cm
ep_1PN	1980hyg	Col_0	p5cs2	p5cs2+proline
0.2	1.3	0.35	0.81	0.65
0.1	1.2	0.31	0.85	0.42
0.25	1.18	0.2	0.9	0.5
0	1.23	0.27	0.95	0.41
0.3	1	0.41	1.11	0.52
0.35	1.05	0.5	1	0.45
0.15	1.1	0.3	1.05	0.57
0.38	0.95	0.4	1.15	0.68
0.15	1.15	0.33	0.65	0.72
0.18	1.2	0.48	0.371	0.8
0.5	0.8	0.51	0.83	0.6

## Sheet: Fig 3E
lesion diameter/cm
plus proline	no proline
3.9	3.8
3.8	3.9
4.3	3.9
3.7	4.1
4.1	4.2
4	4.6
3.7	4
3.6	4.4
3.4	4.5
4	3.9
4.1	4
3.6	3.8
3.6	4
3.8	3.5
3.7	3.6
4	4.2
3.9	3.8
4	3.9
4.5	4
3.7	4.1
3.9	3.8
4.1	4
3.8	3.8
4.1	3.7
4.3	4.7
3.8	4
4.6	4.7
4.5	3.6
3.9	3.9
4.7	3.5
4.2	3.8
3.9	3.7
3.6	4.6
4.5	4.4
4.5	4.8
4.3	4.4
4.4	3.8
3.5	3.5
3.7	3.9
4.1	4.5
4.5	4.2
4.6	4.1
4.2	4.3
3.7	4.2
3.8	3.8
4	4
4.4	3.5
4.1	3.9
3.8	3.6
3.8	3.5
4.1	3.7
3.8	3.8
3.9	4
3.8	3.8
3.7	3.7
3.8	3.8
4.3	3.9

## Sheet: Fig 3F 
transmission efficiency
%	Col_0			p5cs2
SsDRV	57.1	62.5	62.5	12.5	0	12.5
SsRVL	14.2	37.85	25	12.5	12.5	0

## Sheet: Fig 3G
transmission efficiency of different proline content
%	SsDRV			SsRVL
0	12.2	16.6	25	8.3	16.6	10
3.2μM	33.3	40	28	25	20	30
32μM	28	45	30	25	50	45
320μM	90	75	88	58	30	30
3.2mM	83.3	91.6	66	75	70	60
32mM	91.6	73	77	80	38	37.5
320mM	50	40	45	16.7	10	20

## Sheet: Fig 4H
Ssnox1
	1980	1980 VS A367	1980 VS A367 plus proline
Experimental replication 1	1.00446	5.72919	1.24215
Experimental replication 2	0.955976	6.02507	1.03452
Experimental replication 3	1.03713	5.92782	1.19362
Ssnox2
	1980	1980 VS A367	1980 VS A367 plus proline
Experimental replication 1	1.61381	42.1981	3.29958
Experimental replication 2	1.64374	40.7108	4.09812
Experimental replication 3	1.61414	40.8022	4.73131

[truncated: 4 more sheets: Fig 5B, Fig S4A, Fig S4B, Fig S5]
